# Supplementary material for: Timely Reliability Analysis of Virtual Machines Considering Migration and Recovery in an Edge Server
Source: Sensors (Basel). 2020 Dec 25;21(1):93. doi: 10.3390/s21010093 (PMC7795631; doi:10.3390/s21010093)
Supplement: Supplementary file 1 [file sensors-21-00093-s001.zip]

Archive with 8 entries (7 files):
- Data/
- Data/Figure 10.ogwu
- Data/Figure 11.ogwu
- Data/Figure 12.ogwu
- Data/Figure 13.ogwu
- Data/Figure 14.ogwu
- Data/Figure 15.ogwu
- Data/Figure 9.ogwu
